# Supplementary material for: Combination of Plasma-Based Metabolomics and Machine Learning Algorithm Provides a Novel Diagnostic Strategy for Malignant Mesothelioma
Source: Diagnostics (Basel). 2021 Jul 16;11(7):1281. doi: 10.3390/diagnostics11071281 (PMC8304303; doi:10.3390/diagnostics11071281)
Supplement: Supplementary file 1 [file diagnostics-11-01281-s001.zip]

Archive with 1 entries (1 files):
- diagnostics-1280990-supplementary.pdf
